# Supplementary material for: Cap-Specific m6Am Methyltransferase PCIF1/CAPAM Regulates mRNA Stability of RAB23 and CNOT6 through the m6A Methyltransferase Activity
Source: Cells. 2024 Oct 12;13(20):1689. doi: 10.3390/cells13201689 (PMC11506431; doi:10.3390/cells13201689)
Supplement: Supplementary file 1 [file cells-13-01689-s001.zip]

Archive with 6 entries (6 files):
- Sugita_PCIF1-2_Figure S1.tiff
- Sugita_PCIF1-2_Figure S2.tiff
- Sugita_PCIF1-2_Figure S3.tiff
- Sugita_PCIF1-2_Figure S4.tiff
- Sugita_PCIF1-2_Figure S5.tiff
- Supplemental document S1.pdf
